# Supplementary material for: Temporal expression study of miRNAs in the crown tissues of winter wheat grown under natural growth conditions
Source: BMC Genomics. 2021 Nov 4;22(Suppl 3):793. doi: 10.1186/s12864-021-08048-5 (PMC8567549; doi:10.1186/s12864-021-08048-5)
Supplement: Supplementary file 1 — Additional file 1: Table S1. Expression of known miRNAs identified in wheat crown tissues. [file 12864_2021_8048_MOESM1_ESM.xlsx]

## Sheet: Sheet1
Table S1. Expression of known miRNAs identified in wheat crown tissues
miRNA Family	miRNA	Crown_1 (RPM)	Crown_2 (RPM)	Crown_3 (RPM)	Crown_4 (RPM)	miRNA sequence	length (nt)
miR156/157	miR156a-5p	293.984	640.029	226.511	74.1798	UGACAGAAGAGAGUGAGCACA	21
	miR156d-3p	64.1303	0	0	10.1438	GCUCACUCCUCUUUCUGUCAGCC	23
	miR156h-3p	0	39.4479	20.9698	0	GCUCACUGCUCUUCCUGUCAUC	22
	miR157b-3p	49.1819	37.0615	7.99503	0	GCCUCUAAGCUUCAGUCAUACGA	23
	miR157d	0	0	6.98994	15.9128	GUCAAGAAGAUAGAGAGCCCUGGC	24
miR159	miR159a.1	21980.1	21378.4	45173	14340.2	UUUGGAUUGAAGGGAGCUCUG	21
miR160	miR160a-3p	0	0	0	27.0663	GCGUGCAAGGAGCCAAGCAUG	21
	miR160a-5p	689.885	222.759	1498.95	1108.9	UGCCUGGCUCCCUGUAUGCCA	21
miR164	miR164a	2673.4	2353.82	1420.88	622.668	UGGAGAAGCAGGGCACGUGCA	21
	miR164b-3p	65.745	40.2758	44.6351	21.4415	CAUGUGCCUUUCUUCUCCACC	21
miR165/166	miR165a-3p	2739.15	2394.09	1465.51	644.11	UCGCACCAGGCAUCACUCCCC	21
	miR165a-5p	102.332	0	45.1376	3.99023	CCGAAUUGUAGUCUGGAGAGGCG	23
miR167	miR167a	2248.62	2945.54	1053.33	286.095	UGAAGCUGCCAGCAUGAUCUGA	22
	miR167e-3p	62.7	54.3504	32.2999	16.8263	AGGUCAUGCUGGAGUUUCAUC	21
miR168	miR168-3p	2702.56	2601.12	846.194	805.834	CCCGCCUUGCACCAAGUGAAU	21
	miR168a-5p	36517.2	32038.5	12526.9	13669.6	UCGCUUGGUGCAGAUCGGGAC	21
miR169	miR169b-3p	0	0	0	32.5949	UGGGCAAGUCAUCCUGGCUACC	22
	miR169g	229.07	295.859	41.163	90.1407	UAGCCAAGGAUGACUUGCCUGU	22
	miR169a-5p	50.2892	134.853	5.34525	4.27868	CAGCCAAGGAUGACUUGCCGA	21
	miR169n	0	1.36363	2.01018	0.480751	UAGCCAAGAAUGACUUGCCUA	21
miR170/171	miR170-3p	6.09007	4.28569	2.19292	2.1153	UGAUUGAGCCGUGUCAAUAUC	21
	miR171a-3p	3606.1	3043.52	2000.81	1155.58	UGAUUGAGCCGCGCCAAUAUC	21
	miR171b	4056.03	3621.07	1721.81	1658.64	UGAUUGAGCCGUGCCAAUAUC	21
	miR171k-5p	0.876601	2.19155	0.319801	0.28845	UGGUAUUGUUUCGGCUCAUG	20
miR172	miR172a-5p	29.3431	23.0356	109.235	492.096	GCAGCACCACCAAGAUUCACA	21
	miR172e-3p	13.4258	12.711	16.0357	60.5265	GGAAUCUUGAUGAUGCUGCAU	21
miR319	miR319b-3p	451.449	114.496	1049.72	4558.28	UUGGACUGAAGGGUGCUCCCU	21
	miR319-5p	5.21347	3.65258	35.5436	70.43	AGCUGCCGAUUCAUUCAUUCA	21
miR390	miR390-3p	22.8378	14.4642	30.3354	11.3457	CGCUAUCUAUCCUGAGCUCC	20
	miR390a-5p	198.158	196.217	250.907	67.257	AAGCUCAGGAGGGAUAGCGCC	21
miR391	miR391-5p	1.89161	0	0	0	AUUCGCUGGAGAGAUAAGCCCGU	23
miR393	miR393-5p	287.571	282.174	352.512	149.225	UUCCAAAGGGAUCGCAUUGAU	21
	miR393b-3p	11.4881	5.25971	4.56859	1.923	UCAGUGCAAUCCCUCUGGAAU	21
miR394	miR394-3p	2.67594	0	2.55841	0	AGGUGGGCAUACUGCCAAUGG	21
	miR394a	43.0918	7.88957	79.4934	201.05	UUGGCAUUCUGUCCACCUCC	20
	miR394a-3p	0	0	0	1.05765	AGCUCUGUUGGCUUCUCUUUG	21
	miR394b-3p	0	41.0063	0	0	AGGUGGGGAUGACGUCAAGU	20
miR395	miR395b	18.547	13.8311	9.73109	2.59605	UGAAGUGUUUGGGGGAACUC	20
miR396	miR396b-5p	2094.34	1734.1	653.765	769.201	UUCCACAGCUUUCUUGAACUU	21
	miR396c-3p	155.435	179.122	340.405	399.984	GGUCAAGAAAGCUGUGGGAAG	21
miR397	miR397-3p	0	0	0	1.00958	UCACCGGCGCUGCACACAAUU	21
	miR397a	30.681	35.2109	7.53817	15.7205	UUGAGUGCAGCGUUGAUGAAC	21
miR398	miR398a-3p	76.2643	91.6554	3.70056	6.05746	UGUGUUCUCAGGUCGCCCCCG	21
	miR398f-5p	42.1691	76.6555	8.4062	7.74008	AGGGUCGAACUGAGAACACAU	21
miR399	miR399b	97.1181	95.2593	33.6705	39.9984	UGCCAAAGGAGAGUUGCCCUG	21
miR408	miR408d	0	2.33765	0	2.01915	UGCACUGCCUCUUCCCUGGC	20
miR444	miR444b.1	1211.05	1107.22	492.814	407.148	UGUUGUCUCAAGCUUGCUGCC	21
miR477	miR477c	15.0406	0	0	0	UUCUCCCUCAAAGGCCUCCGAC	22
miR478	miR478a	0	0	0	1.49033	CCACAAGUGUAGAGGAUCGUUUG	23
miR482	miR482b	1.29183	0	0	1.24995	UCUUGCCUACUCCACCCAUGCC	22
miR528	miR528-5p	5.12119	24.6427	5.29956	4.08638	UGGAAGGGGCAUGCAGAGGAG	21
	miR528a-3p	1.19956	3.89608	0	0	CCUGUGCCUGCCUCUUCCAUU	21
miR530	miR530-3p	69.4821	13.685	17.9089	7.78816	AGGUGCAGUGGCAUAUGCAAC	21
	miR530-5p	35.5254	16.3636	11.9697	10.24	CUGCAUUUGCACCUGCACCUA	21
miR531	miR531	26.8055	16.7532	17.0408	23.6049	UUCGCCGGAGCAGCGUGCUGU	21
miR535	miR535a	0.645916	1.21753	0.639602	1.49033	UGACAACGAGAGAGAGCACGU	21
miR774	miR774a-5p.1	0	24.0096	0	0	CGACGACGAGGCGCCUAUGGUGAC	24
miR818	miR818a	0	24.1557	36.0462	0	CAAAAACGCUCUUAUAUUAUGGGA	24
miR823	miR823-3p	0	0.633114	0	0	UUCGGUUGUGUGUAUCAUAUAGGU	24
miR827	miR827	89.9208	56.8341	40.5234	12.4995	UUAGAUGACCAUCAGCAAACA	21
miR845	miR845c	4.56755	6.72074	10.4164	12.6918	AGGCUCUGAUACCAAUUGAAAGGA	24
miR858	miR858b	1.98389	2.14285	0	0.721126	UUCGUUGUCUGUUCGACCUCG	21
miR893	miR893	0	0	0	73.2664	UGGCUGACAUGUGGUGGGACUGGC	24
miR894	miR894	234.283	67.0126	38.0563	24.5664	GUUUCACGUCGGGUUCACCA	20
miR1023	miR1023a-3p	169.415	506.247	576.693	0	GGAUAUGAAUGGAGAGAGCGCU	22
miR1033	miR1033a	0	0	0	7.59586	UAUGGGUCGUGAGUGGGAACU	21
miR1117	miR1117	212.876	219.252	351.873	319.363	UAGUACCGGUUCGUGGCACGAACC	24
miR1118	miR1118	16.517	19.7239	29.9699	20.6242	AGGCACUACAUUGUGGAAUGGAGG	24
miR1120	miR1120	12.5031	10.5194	12.9748	8.74966	UUCUUAUGUUAUGGGACGGAG	21
	miR1120b-3p	16.6093	26.9804	20.3302	0	UUAUAUUUUGGGACGGAGGUA	21
miR1121	miR1121	11.0729	0	9.09149	12.8841	CUACUUUAGUGAUCUAAACGCUCU	24
miR1122	miR1122b-3p	116.08	115.47	212.028	86.7274	AGACUUAUAUUUAGGAACGGA	21
miR1125	miR1125	190.591	198.944	336.705	261.384	AAUUUAACGAACGAGACCGACUGC	24
miR1127	miR1127a	345.381	454.089	485.093	356.765	UCCCUCCGUCCGGAAAUACUUGUC	24
	miR1127b-3p	367.942	365.55	500.352	301.046	CAAGUAUUUCCGGACGGAGGGAGU	24
miR1128	miR1128	26.298	32.5323	38.6502	29.5662	ACUCCCUCCGUUCCAUAAUGUAGU	24
miR1130	miR1130	3.41413	3.21427	29.6958	18.2685	UCUGUAAACUAAUAUAAGAGC	21
	miR1130b-3p	140.348	131.493	221.851	152.879	UCUUACAUUAUGGGACGGAGG	21
miR1131	miR1131	197.051	132.369	361.284	142.591	UAGUACCGGUUGGUGGCUCCAACC	24
miR1133	miR1133	33.0801	73.9282	86.2092	0	AUACUCCCUCCGUCCGGAAAUACU	24
miR1135	miR1135	39.4932	43.6361	200.926	37.4505	CAAGUAAUUCCGAACGGAGGGAGU	24
miR1136	miR1136	190.822	236.736	197.135	98.65	AUUACUUGUCGCAGAAAUGGA	21
miR1137	miR1137b-5p	156.727	133.392	132.306	90.5734	CUCCGUUCCAAAAUAGAUGAC	21
miR1139	miR1139	69.759	75.8275	82.463	44.854	GGGAGUAACUUAGACUAGUAACAU	24
miR1163	miR1163.2	0	0	0	47.6905	GGGCAGCAGCAGUGCCAUGGC	21
miR1223	miR1223j	27.8205	0	33.3507	0	UGGCUAGAGCAUGCACUUCUA	21
miR1432	miR1432-3p	0.73819	0	0	0	UUGGUGUCACCUCGCCUGAAC	21
	miR1432-5p	17.7627	9.93501	2.60409	2.83643	UCAGGAGAGAUGACACCGACG	21
miR1436	miR1436	162.033	206.298	391.345	78.0258	AUUUUGGGACGGAGGGAGUAA	21
miR1439	miR1439	129.276	141.915	214.587	102.352	UUUUGGAACGGCGGGAGUACU	21
miR1511	miR1511	10.3808	17.0941	14.8479	8.22083	AAAACCUAGGCUCUGAUACCACUG	24
miR1846	miR1846a-5p	79.6322	36.5745	39.701	39.085	AGUAGGAGGGCGCGGCGGCCGCU	23
miR1847	miR1847-5p	14.8561	16.6558	5.20819	3.4614	ACCUGCAGUUGGGCCAAUGAC	21
miR1859	miR1859	0	0	6.89857	0	AUUUCCUAUGACUUUCCUAUUCCU	24
miR1863	miR1863b.2	1.15342	0	2.28429	1.82685	ACGGGACUUGGGUGUGCAUUACUU	24
miR1871	miR1871	10.104	14.1233	17.7261	9.90346	AGGCUCUGAUACCACUGUUGGGUU	24
miR1877	miR1877	7.33576	7.15905	19.782	9.37464	AGAUGAUUUGGAAUGAUGAGGGGU	24
miR1878	miR1878-3p	36.079	43.7335	40.6147	20.0954	AUUUGUAGUGUUCGGAUUGAGUUU	24
miR1886	miR1886h	0	0.535712	0	0	UUUUCGUUGCAGUCUCAUCUCAUG	24
miR2095	miR2095-3p	0	0	0	1.10573	CUUCCAUUGUAGGUAACGUAUU	22
miR2111	miR2111a-3p	0	0	0	568.488	GUCCUCGUGUUGCAUUCCCU	20
miR2118	miR2118	0	0	4.70565	0	UUGCCGAUUCCACCCAUGCCUA	22
	miR2118a-3p	0	0.633114	0	1.49033	GGAAUGGGAACAUGGAGGAAAG	22
	miR2118c	11.9495	13.9285	0	69.5165	UUCCCGAUGCCUCCUAUUCCUA	22
miR2121	miR2121a	11.3035	12.2727	10.9646	0	GGACGCGCGUCCAUUUGGAUCGGC	24
miR2199	miR2199	167.938	67.0613	67.8435	66.584	AUAACUCGACGGAUCGCACGGCCU	24
miR2275	miR2275b-3p	0	0	0	1.68263	CUUGUUUUCCUCCAAUAUCUCA	22
	miR2275b-5p	0	0	0	0.673051	CUUGGAGGAAAAACAAAGCCA	21
miR2607	miR2607	5.07506	3.26297	0	8.31698	GAUUAGGUGAAAGUGGUAGACAGG	24
miR2628	miR2628	0	0	1.32489	1.49033	CAUGAGAAGCCAAUGAUGACGUAA	24
miR2658	miR2658	180.395	172.597	86.1636	37.0178	AUGUGACCGGUGAUAUAAUCA	21
miR2674	miR2674	0	18.3603	16.8124	0	CCCGCUUUGGAAAGGUGCAUGCAU	24
miR2876	miR2876-5p	199.865	135.973	54.0921	13.0764	AAUGGUGGCUGCGACUGUUUAAUA	24
miR2916	miR2916	77.0024	85.7625	42.6706	65.2379	UGGGGGCUCGAAGACGAUCA	20
miR2924	miR2924	8.71987	7.93827	6.94425	0	UCGAUUGACUCCGGCCGGACA	21
miR2930	miR2930	0	0	0.730974	0	UUUUCUCUUCUUUCCGCGCGGGCC	24
miR2947	miR2947	0	0.730516	0	0	UAUACCGUGCCCAUGACUGUAG	22
miR2948	miR2948-5p	0	1.85064	1.87312	0	UGGGGACGAGUUGGGGCAAGACUG	24
miR2949	miR2949a-5p	0.599779	0.92532	0.54823	0.576901	ACUUUUGAACUGGAUUUGCCGA	22
miR3627	miR3627a	0	26.4934	0	0	GUCCGGUGGGAGAUGGUAGCGCGG	24
miR3630	miR3630-3p	7.24349	2.62986	2.32998	0	UAUAAUGGGAAUCUCUCUGAUGUU	24
	miR3630-5p	27.0823	3.55518	0	0	ACAAAUGAUGAUAGCAAGACA	21
miR3636	miR3636-3p	7.65872	9.2532	10.0052	10.3361	AGGUCUUCGUGAGCAAGCAAGUUG	24
miR3948	miR3948	0	0	16.9951	0	GCUGGAGUAGUGAGAGGGAUGGGU	24
miR3950	miR3950	181.133	203.083	0	0	UUUUCGGCAUCAUAUUAUCAU	21
miR3954	miR3954	0	0.340907	0	0.240375	UUGGACAGAGUAAUCACGGUCG	22
miR4403	miR4403	12.5954	0	18.2743	14.759	GGAUACGAAACGGACAGCGGACGG	24
miR4995	miR4995	20.4848	18.5064	12.3809	4.90366	GGCAGUGGCUUGGUUAAGGGA	21
miR5048	miR5048-5p	5891.08	8765.7	3808.97	1873.73	UUUGCAGGUUUUAGGUCUAAGU	22
miR5049	miR5049-3p	91.2126	140.649	160.723	139.898	AAAAGGACCGGAGGGAGUACA	21
	miR5049d	125.677	195.535	164.926	94.2752	AGACAAAUAUUUAGGAACGGA	21
miR5050	miR5050	3.8755	4.4805	1.69038	5.76901	AGAUGAUUUGGAAUGAUGAGGGGU	24
miR5054	miR5054	52.2731	32.8245	28.508	19.0377	GUUCGUGCCCCACGGUGGGCGCCA	24
miR5055	miR5055	1.01501	1.55843	1.00509	1.10573	UCUCGUGACUGAGCUCGGCUU	21
miR5059	miR5059	13.0106	12.9058	6.25896	3.36525	CGUUCCUGGGCAGCAGCACCA	21
miR5060	miR5060	12.6876	28.0518	14.7565	11.2015	CGGCAAGCUAGAGACAGCAAC	21
miR5062	miR5062a	4095.8	4682.46	1887.19	1673.59	UGAACCUUGGGGAAAAGCCGCAU	23
miR5064	miR5064	224.41	177.661	93.1992	45.5752	UUAAUUUGUCCAUAGCAUCCG	21
miR5067	miR5067	22.1918	25.6168	31.706	1.44225	UUGAGCGACAACUAAUAUGGA	21
miR5068	miR5068	0	2.24025	4.65996	0	CCAUCGGGUAGAGCGGGUACGGGU	24
miR5070	miR5070-3p	32.8033	47.3374	26.3151	4.95173	UUGAACUAAGUAGGGUCGGAG	21
	miR5070-5p	3.78322	5.06491	2.42135	0	UCCGACCCUUCUUAGUUCAAC	21
miR5071	miR5071	256.29	210.535	99.5952	99.948	UCAAGCAUCAUAUCAUGGACA	21
miR5072	miR5072	113.081	83.3275	28.1882	18.5089	CGUUCCCCAGCGGAGUCGCCA	21
miR5073	miR5073	50.566	59.6588	18.32	1.58648	GUUUGGUGAAUCGGAAACAAUUUU	24
miR5075	miR5075	19.1929	23.1817	33.9903	0	UGUCCCUUCGCCGCCGCCGCC	21
miR5077	miR5077	67.9596	12.9058	28.8735	15.0475	UUCACGUCGGGUUCACCAUG	20
	miR5084-3p	2.03002	1.60713	2.69547	3.2691	ACCGUACAGUACUGCAGAGGAUCC	24
miR5139	miR5139	134.443	54.5452	207.368	171.82	CGAAACCUGGCUCUGAUACCA	21
miR5149	miR5149	10.1962	0	9.18286	0	GAGCCUGGGCACCGAGUUGGAUUU	24
miR5152	miR5152-3p	10.0578	0	4.93407	4.61521	CAAGUCCUGCUAUACCCACCA	21
miR5153	miR5153	10.4731	0	14.6652	14.6629	CACCAUACGGUACUGCAGAGGAUC	24
miR5168	miR5168-5p	139.518	73.636	105.443	58.9881	GGGUUGUUGUCUGGUUCAAGG	21
miR5169	miR5169a	0	0	11.6042	6.68243	AAGUUUGACCAAGUUUAUACA	21
miR5174	miR5174a	225.886	317.044	237.018	149.033	UCCGUUCCUAAAUAUUUGUCU	21
	miR5174d-3p	145.193	150.778	204.079	117.688	UCAUCUAUUUUGGAACGGAGG	21
miR5175	miR5175-5p	0	36.4771	0	28.5566	UUCCAAAUUACUCGUCGUGGU	21
	miR5175a	126.461	0	199.921	0	ACAAAUAUUUAGGAACGGAGG	21
miR5180	miR5180b	6.92053	0	7.4468	0	AAAAUAAGUGUCGCAGUUUUG	21
miR5181	miR5181-3p	128.168	144.204	189.779	116.678	CACUUAUUUUGGGACGGAGGG	21
	miR5181c-5p	33.5876	42.4673	32.574	27.547	CCUCCGAUCCAUAAUAAGUGU	21
miR5200	miR5200-5p	157.281	127.694	2.42135	14.711	AAGCCUUAGUGAAUAUCUACA	21
	miR5200a-3p	437.516	547.4	16.4012	79.5642	UGUAGAUACUCCCUAAGGCUU	21
miR5205	miR5205a	0	0	82.6001	39.9023	AUAAUUUUGGAACGGAGGGAG	21
	miR5205b	83.3693	96.6716	0	0	UUAUAUUAUGGGACGGAGGGA	21
miR5240	miR5240	865.251	0	1249.01	0	UGUUAAAAAUUGCGGAUUUUU	21
miR5241	miR5241a	0	48.214	0	0	UAUGAAUGGAGAGAGCGCUGUA	22
miR5248	miR5248	8.21236	6.86685	5.20819	0	UUUUGUUGACAUGCAUUAACA	21
miR5255	miR5255	8.90442	9.3019	0	0	UGCGUGCUAAGUACAUGGGGU	21
miR5281	miR5281b	9.91943	0	22.5688	20.7684	UCUUACAAAAGUGAACGGAGG	21
miR5291	miR5291a	14.4408	15.0486	33.6248	0.528826	UAGAUAUUGAUGAUGGAUGGAUGU	24
miR5303	miR5303c	180.995	120.486	40.5691	0	AACGGGUGACGGCGUACCUUUUGU	24
miR5337	miR5337a	87.6139	100.081	67.2039	37.0178	CCUAAAUACUUGUCUUUCUAG	21
miR5368	miR5368	8.44305	2.67856	0	0	AGGGACAGUCUCAGGUAGACA	21
miR5384	miR5384-3p	36.6788	18.7012	31.4319	30.4796	UGAGCGCGCCGCCGUCGAACG	21
miR5387	miR5387a	91.8124	0	0	0	GUGGCACGAACCGGUGCUAAAGGU	24
	miR5387b	0	119.074	288.278	143.504	GUGGCACGAACCGGUACUAAAGGU	24
miR5521	miR5521	9.82715	12.1753	0	0	AAAUAGUGGCUACUUUAUCUGA	22
miR5568	miR5568f-5p	12.457	14.6103	9.09149	6.39398	UCCGUUCACAAAUAUAAGAUG	21
	miR5568g-3p	84.0153	59.3179	41.3	30.1911	AAAACGUUCUUAUAUUUUGGG	21
miR5575	miR5575	0	1.41233	1.69038	0	UUUUGAAGUUUAUGGCUGGGA	21
miR5638	miR5638a	416.985	520.614	275.029	193.935	AAUAUACCAAAGACUGCUCUG	21
miR5649	miR5649a	15.0406	14.659	27.5486	11.1534	UGCCUUGAUAUGUGUGAUGUUACU	24
miR5653	miR5653	35.6177	64.3828	86.4377	42.7868	GGUUGAGUUGGUUAGGUGGACAGU	24
miR5672	miR5672	0	3.50648	6.39602	5.76901	CAUGCUAGUGGAAGGAAAGUUGGA	24
miR5741	miR5741a	0	2.58116	0	0	UGAGGGACUAACAUUUACUGGUUU	24
miR5753	miR5753	0	23.2791	27.7313	0	GUUGUUGGUGCCAUGGCUGAAAAG	24
miR5783	miR5783	0	0	1.32489	0	GACGGACGACGGGCGACGGGCGGC	24
miR5813	miR5813	51.3965	30.5356	27.3202	17.4993	CAGCAGGACGGUGGUCAUGGA	21
miR6026	miR6026-3p	0	5.79543	9.13717	11.0092	GAUUGGCUAUGAGUUGUUUUGCUU	24
miR6118	miR6118-3p	0.922738	1.02272	1.05078	0.817276	UUCCCGAGGCCACCCAUUCCAG	22
miR6150	miR6150	0	0	0	1.44225	AGGAUUUGUUGAUCGCUCGGC	21
miR6173	miR6173	11.119	0	0	0	CUAGCCGUAAACGAUGGAUACU	22
miR6191	miR6191	90.4744	105.681	120.154	0	CUUGGAUUUGUCUAGAUACGGAUG	24
	miR6197-5p	0	2.43505	0	0	UCUGUAAACAAAUGUAGGACG	21
miR6201	miR6201	7.79713	8.66879	15.3961	31.0565	UGACCCUGAGGCACUCAUACCG	22
	miR6201-3p	4.84437	4.724	13.0662	22.2107	GUACGAGUGUCUCAGGGUCAAA	22
miR6205	miR6205	31.1885	37.2563	57.0617	29.2777	AGAGCAUGCUUGGAUACGUUUUAG	24
miR6219	miR6219-3p	2.95276	3.65258	1.82743	0	AGUCUCCGGAAACCUUGUCGGGCU	24
	miR6219-5p	51.9501	52.4997	118.372	93.6983	UCUGGAACCGGGACUAAAGGGUCG	24
miR6220	miR6220-5p	60.2548	73.4899	47.8788	108.169	UCCGUUCCUAAAUAUAAGUCU	21
miR6224	miR6224a-3p	50.0124	91.2658	82.0518	42.4983	AAUAUUUAGGAACGGAGGGAG	21
	miR6224a-5p	201.065	242.726	196.404	2.83643	UCCGUUCCUAAAUAUAAGUCU	21
miR6228	miR6228-3p	85.953	93.0677	136.692	59.9015	GUGGCAAGUAGUUAAUGAGGAGA	23
miR6249	miR6249a	0	0	111.839	1303.03	CCUCCGGUGGAGAGUAGCCGG	21
miR6300	miR6300	123.324	157.402	37.0512	34.4698	GUCGUUGUAGUAUAGUGGUAA	21
miR6478	miR6478	299.982	277.45	126.093	147.302	CCGACCUUAGCUCAGUUGGU	20
miR7484	miR7484m	42.3537	0	86.1636	0	GAUUGGUUGUUAGAUGGAAGGAGC	24
miR7501	miR7501	0	0	0	19.7108	AAUCUUGGUACUGACAUGUAAAAA	24
miR7505	miR7505	0	0	0	0.336525	UUCAGAGACCAUCCCUUGCUU	21
miR7512	miR7512	117.372	0	0	0	GCUACUUUGUGUCAUGCAUGACAA	24
miR7532	miR7532a	6.45916	0	0	0	GAAGCUGCCUAUGUUCGGGUG	21
miR7545	miR7545	12.9183	7.74347	7.4468	0	UUGAAGAAAUUAGAGUGCUCA	21
miR7697	miR7697-5p	22.8378	26.7369	0	0	UCCGUCCGAAAAUACUUGUCG	21
miR7710	miR7710-3p	6.09007	4.87011	0	0	AUUUAUGCCAUCAAAUUAGUAGC	23
miR7731	miR7731-5p	2.9989	4.5779	2.23861	2.74028	UUCCAAACUCCUGAGCAAACCUAU	24
miR7757	miR7757-5p	7455.95	5976.89	2804.93	3139.78	ACAAAACCUUCAGCUAUCCAUC	22
miR7767	miR7767-5p	121.478	67.8893	0	0	CACCCCAAGAUGAGUGCUCUCUC	23
miR7782	miR7782-3p	26.8978	55.3731	50.4372	29.8065	ACCUGGCUCUGAUACCACUGUUGG	24
miR7783	miR7783-3p	0	2.43505	44.4067	46.0078	ACAAACCGCUCUAAUACCAUGUGG	24
miR7984	miR7984a	34.6027	20.6979	27.3658	18.8454	CUAGUCCGACUUUGUGAAAU	20
miR7997	miR7997c	0.830464	0.974021	0.593916	1.10573	AUUAGUUGCUCGGCCUUCAAAAGU	24
miR8030	miR8030-5p	0	11.2012	16.584	0	GUUGUGUUUGGGUCGGGCUUACAC	24
miR8037	miR8037	13.472	15.9739	22.98	9.51886	GAAAUGUGGAGGAUAGGAACCAAU	24
miR8128	miR8128-5p	0	0	2.46704	0	AGAUGCCUCGUCGCCGACGAAAAC	24
miR8129	miR8129-5p	4.79824	3.70128	4.65996	4.0383	UAUAUCCGGACAUUUUAUGUG	21
miR8135	miR8135	0	760.759	0	0	AAUAUAUUUGCAGGUUUGAGG	21
miR8148	miR8148	6.04393	9.0584	6.8072	3.55755	GUGGCUGGGCUGCUGACGUGGAUA	24
miR8155	miR8155	5.85938	10.1298	5.43662	3.6537	UCGAAACCUGGCUCUGAUACCA	22
miR8175	miR8175	224.502	139.041	108.413	64.2763	UCGUUCCCCGGCAACGGCGCCA	22
miR8562	miR8562c	0	2.14285	0	0	UUAAAAUAGAUCUGCAAUUUGGGC	24
miR8636	miR8636	5.35188	6.42854	8.26914	10.9611	CGGAUCCUCUAACAUUGUGAAGG	23
miR8645	miR8645	29.1585	31.5583	29.1019	0	ACCUUGGUACCUGUAAUUUGAGUU	24
miR8692	miR8692	0	0	0	2.64413	GCAGGCCGACGCGGACGUGGACAG	24
miR9484	miR9484	151.744	7.59736	105.306	75.4778	AUGUAGGCAAGGGAAGUCGGCA	22
miR9493	miR9493	172.736	206.639	269.684	0	AGUAAUUUGGAACGGAGGGAG	21
miR9569	miR9569-5p	0	0	0	45.3348	UUAUCAUUGGUGUAGUUGACA	21
miR9652	miR9652-3p	217.858	214.09	117.961	40.8638	GAAGCUUAAUGAGAACAUGUG	21
	miR9652-5p	2263.71	2688.1	1419.73	166.628	CCUGUUUGUCAUUAAGUUUCUU	22
miR9653	miR9653a-3p	17.855	8.62009	27.2745	98.2654	UUUGAGACUUUGGCCAUGGCC	21
	miR9653b	101.87	53.5225	43.1732	155.282	UGGCCAAGGUCUCUUGAGGCU	21
miR9654	miR9654b-3p	49.3665	30.8765	90.1839	49.1327	UUCCGAAAGGCUUGAAGCAAAU	22
miR9655	miR9655-3p	4.84437	4.8214	8.22346	0.480751	CAAGGGAAGGAAGUAGCCAAC	21
miR9656	miR9656-3p	1.29183	0	0.77666	6.39398	CUUCGAGACUCUGAACAGCGG	21
miR9657	miR9657b-5p	7.47417	6.62334	3.92899	5.76901	CGUUCGCCGGAGAAGCAUGCU	21
	miR9657c-3p	41.2002	31.2174	27.3658	27.7874	CGUGCUUCCUCGUCGAACGGU	21
miR9658	miR9658-3p	26.2057	19.4317	30.975	8.26891	AUCGUUCUGGGUGAAUAGGCC	21
miR9659	miR9659-3p	0	0	0.274115	0	UCCAAUGGUUGUUCACGGCAUC	22
miR9660	miR9660-5p	0.830464	0.92532	0	0.817276	CUUGCGAGCAACGGAUGAAUC	21
miR9661	miR9661-5p	13.472	14.3668	5.98485	1.24995	UGAAGUAGAGCAGAGACCUCA	21
miR9662	miR9662a-3p	6522.09	4329.67	3200.57	1834.78	UUGAACAUCCCAGAGCCACCG	21
miR9663	miR9663-5p	134.627	184.187	92.788	14.2302	AAGCGUAGUCGAACGAAUCUG	21
miR9664	miR9664-3p	13.8411	13.7337	7.62954	29.5662	UUGCAGUCCUCGAUGUCGUAG	21
miR9666	miR9666a-3p	0	0	0	7.98046	CGGUAGGGCUGUAUGAUGGCGA	22
	miR9666b-3p	3.64481	3.55518	3.38075	0	CGGUUGGGCUGUAUGAUGGCGA	22
	miR9666c-5p	11.5804	8.42528	7.58386	38.0754	GCCAUCAUACGCCCAACCGUA	21
miR9669	miR9669-5p	450.158	889.135	350.319	119.226	UACUGUGGGCACUUAUUUGACA	22
miR9670	miR9670-3p	3.36799	1.70454	9.41129	2.06723	AGGUGGAAUACUUGAAGAAGA	21
miR9672	miR9672a-3p	33.8183	23.0843	32.437	224.799	CCACGACUGUCAUUAAGCAUC	21
	miR9672b	496.663	287.921	493.453	4929.04	UACCACGACUGUCAUUAAGCA	21
miR9673	miR9673-5p	67.4983	64.2854	18.6398	12.836	UAAGAAGCAAAUAGCACAUG	20
miR9674	miR9674b-3p	3336.39	2371.94	1444.77	541.037	UGAAUUUGUCCAUAGCAUCAG	21
	miR9674b-5p	5522.45	4811.32	2997.54	820.737	AUAGCAUCAUCCAUCCUACCC	22
miR9675	miR9675-3p	441.069	569.607	75.8842	28.3643	UUUAUGAUCACUCUCGUUUUG	21
miR9676	miR9676-5p	55.1336	42.6134	35.8634	134.947	UGGAUGUCAUCGUGGCCGUACA	22
miR9677	miR9677a	0	0.487011	0.54823	0	UGGCCGUUGGUAGAGUAGGAGA	22
miR9679	miR9679-5p	3.04503	3.40907	1.59901	2.25953	CAGAACCAGAAUGAGUAGCUC	21
miR9737	miR9737	0	0	1.78175	0	UUGGUGACUGACACACUGUUGC	22
miR9767	miR9767	6.36689	0	7.58386	0	GAUUGGUUGUUAGAUGAAAAGAGC	24
miR9772	miR9772	1606.44	1246.45	720.009	335.42	UGAGAUGAGAUUACCCCAUAC	21
	miR9772a-3p	2.58367	1.46103	1.14215	1.7307	AGGGGGCAAUCUCACCUCAAC	21
miR9773	miR9773	4852.4	4477.23	959.86	200.088	UUUGUUUUUAUGUUAUUUUGUGAA	24
miR9774	miR9774	44.4298	15.9252	4.93407	14.4706	CAAGAUAUUGGGUAUUUCUGUC	22
miR9775	miR9775	2.58367	1.75324	1.46195	1.24995	UGUGCGCAAUAAGAUUUUGCUA	22
miR9776	miR9776	710.6	726.717	535.256	843.813	UGGACGAGGAUGUGCAGCUGC	21
	miR9776-3p	7.88941	8.91229	4.61427	7.35548	AGCUGCACAUCCACGUCCAAG	21
miR9778	miR9778	602.64	704.996	44.2696	60.3342	UGCAUCAUCUCGAACUCGUCG	21
miR9781	miR9781	4.383	2.58116	2.78684	1.58648	UUUGUCACAUAUAAUACAUAU	21
miR9782	miR9782	10.4731	11.0551	11.0103	10.4804	GUAUUAGGUUGGUCAAAUUGACGA	24
miR9783	miR9783	39.5393	0	0	0	AAGCACCGGUGCUUAAGAAAAGCC	24
miR9863	miR9863a-3p	545.892	657.221	518.032	290.566	UGAGAAGGCAGAUCAUAAUAGC	22
	miR9863a-5p	93.7501	68.425	53.6352	48.9404	UGUUAUGAUCUGCUUCUCAUC	21
Note: novel target genes were validated by RLM-5'RACE assay for these miRNAs highlight with bold format: RPM: reads per million reads.
