# Supplementary material for: Temporal expression study of miRNAs in the crown tissues of winter wheat grown under natural growth conditions
Source: BMC Genomics. 2021 Nov 4;22(Suppl 3):793. doi: 10.1186/s12864-021-08048-5 (PMC8567549; doi:10.1186/s12864-021-08048-5)
Supplement: Supplementary file 3 — Additional file 3: Table S2. Expression of wheat new miRNAs in crown tissues. [file 12864_2021_8048_MOESM3_ESM.xlsx]

## Sheet: Sheet1
Table S2. Expression of wheat new miRNAs in crown tissues
miRNA	miRNA position	miRNA sequence	length (nt)	Crown_1 (RPM)	Crown_2 (RPM)	Crown_3 (RPM)	Crown_4 (RPM)
miRNAs reported in wheat leaves (Li et al., 2019)
wheat_miR1255	3p	AAGAAGAGGGUCAAGAAAGCUG	22	17.1168	24.3505	9.50266	3.846
wheat_miR127	5p	UUUGAAGACUAGUUUAUUACA	21	0	0	47.559	22.5472
wheat_miR1304	3p	AUAUCAAGCACUCAUCGACAG	21	10.5653	13.9772	5.02545	2.4999
wheat_miR1372	5p	UUUCCGGUUCCACCUCGGCCGC	22	16.1479	9.64281	7.94934	0.721126
wheat_miR1419	3p	AAAUGCGGUUGUUGUUCCCUA	21	12.4108	12.8084	2.42135	3.12488
wheat_miR1875	3p	UAAUCUCACCUCAACAGCCGC	21	11.6726	12.224	8.31483	5.72093
wheat_miR2079	5p	UGGUCUGUGUUUGUUUCAAAC	21	27.636	34.2368	6.98994	3.846
wheat_miR30	3p	CAUUUUCCUAUAGACUUGGUC	21	23.5298	21.7694	8.22346	5.04788
wheat_miR390	3p	UCCGCGAUCAUCACGACCAAA	21	181.733	270.34	118.601	74.324
wheat_miR810	3p	AUGCCGUGUUGUUCUGAAAGAA	22	17.0706	7.64606	5.61936	3.70178
wheat_miR1009	5p	UUCCGAAUUACUUGUCGCAGA	21	0.968874	1.41233	0	0.432675
wheat_miR128	5p	UCUGAAGACUAGUUUAUUACA	21	113.404	91.5093	69.3968	61.3918
wheat_miR1322	3p	UUUUUGGAUGUGCUCCUCUAG	21	16.9322	0	0	0
wheat_miR1401	5p	CCCUCCGUCCCAUAAUAUAAG	21	1.70706	1.12012	1.78175	0.432675
wheat_miR1544	3p	AGUCUCUGCCAAUUCUUCGUG	21	437.239	625.078	458.412	348.063
wheat_miR1560	5p	UAAACCUUCACAAAUUCCCUUG	22	0	1516.89	0	277.008
wheat_miR1613	5p	UGGGCGUACGGAACACGGGUG	21	6.55144	9.1558	2.51272	0
wheat_miR1617	5p	UGAAUCUUGGGAAAAAGCUG	20	6.59757	7.25646	8.4062	7.21126
wheat_miR1686	5p	UCAUCUGAAGACUAGUUUAUU	21	126.092	119.074	74.2852	66.6801
wheat_miR1737	3p	AUUGAACUAAGGAGGGGUGGA	21	0	8.81489	11.1474	6.73051
wheat_miR1744	3p	AAUGACUUAUACACCGGGACG	21	4.7521	3.01947	3.15233	0
wheat_miR193	3p	UAAGCACCUCCCCUAAGCACCU	22	8.02782	7.11035	4.65996	2.74028
wheat_miR2133	3p	AUCCGUAUCUAGACAAAUCUAAG	23	2.21457	2.09415	1.37058	0.865351
wheat_miR2185	3p	UCAUUUGGCAUUGCUUUCCCU	21	0	22.6947	0	11.9707
wheat_miR2191	5p	UGAUCCCACGUCUAAGGCCUG	21	2.76821	1.80194	0	1.05765
wheat_miR2567	5p	UCAUCAAUUUCUGUCUAACUA	21	6.09007	8.71749	0.593916	0
wheat_miR259	5p	GAGAUGACACCGACGCCGAUC	21	5.85938	5.84413	0.730974	0.576901
wheat_miR364	3p	UAAUGUUGCAACGUCCUGAAC	21	3.73709	3.26297	1.78175	0.961501
wheat_miR381	5p	AUUACUUGUCGCGAAAAUGGA	21	3.92163	4.33439	1.73606	0.336525
wheat_miR4191	5p	CACGAUACUCUUGGACGAUUC	21	0	1.12012	0	0
wheat_miR4740	3p	AAAAAAGAUUGAGCCGAAUAA	21	0.968874	0	0.319801	0
wheat_miR5172	3p	GGCGGCAUGGGGAUGUCAAAA	21	0	0	0	0.432675
wheat_miR553	3p	AAAAAAGAUGGAGUGGCAAUUC	22	6.55144	11.8344	2.9239	0
wheat_miR5542	5p	AUGAAGAGCGCGGGCAGCACA	21	0	0	0	1.49033
wheat_miR639	5p	AGUUGAAGAUGAGAUAUUGAA	21	0	0	0.319801	0
wheat_miR641	3p	UUAUAUUAUGUGACAGAAGGA	21	2.81435	1.26623	1.2792	0
wheat_miR652	5p	GAAUUACUUGUCGCGAAAAUG	21	2.58367	0	2.64978	0
wheat_miR669	3p	AGUGGCCCAACUGCACCCUGC	21	22.1918	24.9349	14.4367	0
wheat_miR678	5p	GAAGGGGAGCCUUGGCGCAGUGG	23	0	1.55843	2.96958	3.94215
wheat_miR692	3p	UCAGGUCGCCCCCGCUGGAGC	21	0	0	0.228429	0
wheat_miR866	5p	UAGUCUCGUCCUCUUGCUAAG	21	0	8.42528	0.274115	0.240375
wheat_miR1153	5p	AUUACUUGUCUCGGAAAUGGA	21	13.6104	10.0324	10.8276	6.00938
wheat_miR1202	5p	UUCUUCAAGUACUCCACUUUU	21	1473.2	1508.27	963.515	571.18
wheat_miR1250	5p	UCCCAUAAUAUAAGAGCGUUU	21	8.95055	14.4155	3.65487	1.87493
wheat_miR1306	3p	UAGAGAGGGAGGGCAGAGGCCU	22	7.52031	0	3.51781	2.25953
wheat_miR1327	3p	UGGCUGGUGCUAUGGAUAAAU	21	68.1442	90.4866	82.4173	26.7297
wheat_miR1356	5p	UUCUUCAAGUACUCCACUUU	20	36.079	38.0842	25.1272	15.9128
wheat_miR1481	3p	CUUAUGACUUCUCUUAGACAG	21	5.35188	6.96425	6.35034	3.02873
wheat_miR1559	5p	UCCGUCCCAUAAUAUAAGAGC	21	17.6704	15.5356	12.7464	3.0768
wheat_miR1576	5p	AGUUCCAGACGAUGCAGGCCU	21	73.2192	68.6685	0	0
wheat_miR1615	5p	AUAUGACUAGGUAUUGUACUC	21	13.1029	9.2045	0	1.77878
wheat_miR1620	3p	GGCCUAUUAGCUCAGCUGGU	20	45.6755	33.4576	17.5434	40.0465
wheat_miR1818	5p	CAUGGCCAGGGAAAGGAGGUG	21	52.7806	74.8048	115.083	32.8833
wheat_miR1826	5p	AGACGAGGGUGAUCAUAAACU	21	0	55.8114	28.508	0
wheat_miR1890	5p	AAUACUUGUCAUCAAAAUGGA	21	15.8711	11.1525	10.5534	5.52863
wheat_miR2129	3p	GUCUGGGUGGUGUAGUUGGUU	21	12.0417	23.6687	7.35543	6.82666
wheat_miR354	3p	CAUUGACCCAACUGCAGGUGC	21	8.76601	15.633	0	0
wheat_miR450	3p	UUUUCUCUAUAAACUUGGUCA	21	18.9623	38.6199	9.00012	4.08638
wheat_miR465	5p	UCCGAAUUACUUGUCGCAGGU	21	89.644	72.4185	56.6962	52.498
wheat_miR523	3p	UACGGCCUGAUGACAUCCACG	21	44.9373	43.1491	38.8787	139.995
wheat_miR546	3p	AUUCCUGAAGGCUUGAAGCUA	21	1.38411	0.876619	0	1.00958
wheat_miR84	5p	CUCCGUCCCAAAAUAAGUGUC	21	9.73488	13.8798	13.0205	5.57671
wheat_miR929	3p	UUUUUGUUUCCGCCGUAGUUG	21	2.86049	1.46103	0	0
wheat_miR947	5p	AACGAUGUUUUUUGUGGCUUG	21	27.4514	17.9707	32.7111	33.6525
Two new miRNAs
wheat_miR2693	5p	CGCGCUGCCCUGUGAGCCUGC	21	0	3.70128	16.0814	5.04788
wheat_miR5099	5p	CGCGCUGCCCGGUGAGCCUCC	21	7.61258	0	8.63463	0
* Novel target genes were validated by RLM-5'RACE assay for these miRNAs highlight with bold format.
