# Supplementary material for: Temporal expression study of miRNAs in the crown tissues of winter wheat grown under natural growth conditions
Source: BMC Genomics. 2021 Nov 4;22(Suppl 3):793. doi: 10.1186/s12864-021-08048-5 (PMC8567549; doi:10.1186/s12864-021-08048-5)
Supplement: Supplementary file 4 — Additional file 4: Table S3. Information of wheat_miRNA2693 and wheat_miR5099. [file 12864_2021_8048_MOESM4_ESM.xlsx]

## Sheet: Sheet1
Table S3. Information of wheat_miR2693 and wheat_miR5099.
miRNA	miRNA position	5' sequence	Length （nt）	3' sequence	Length （nt）	Location	Strand	Precursor sequene	Structure
wheat_miR2693	5p	CGCGCUGCCCUGUGAGCCUGC	21	AGGCCCACAGGGCAGCGCCCC	21	3B	-	CTAATTAGGGCGCGCTGCCCTGTGAGCCTGCTGGCCCTACTGGGCATGTATTTGCACACCCAAGGTCTGGCAGGCCCACAGGGCAGCGCCCCAACATTC	.......(((.(((((((((((((.((((((..(.(((..((((..(((....)))..))))))).)..)))))).)))))))))))))))).......
wheat_miR5099	5p	CGCGCUGCCCGGUGAGCCUCC	21	AGGCUCACCGGGCAGCGCCCC	21	3B	+	CTAACTAAGGCGCGCTGCCCGGTGAGCCTCCTGGCCCTTCTGGGCCTGCATTTGCACACCCTAGGACTGGTAGGCTCACCGGGCAGCGCCCCAACATTTT	........((.((((((((((((((((((.(..(.(((...(((..(((....)))..))).))).)..).)))))))))))))))))).))........
