# Supplementary material for: Temporal expression study of miRNAs in the crown tissues of winter wheat grown under natural growth conditions
Source: BMC Genomics. 2021 Nov 4;22(Suppl 3):793. doi: 10.1186/s12864-021-08048-5 (PMC8567549; doi:10.1186/s12864-021-08048-5)
Supplement: Supplementary file 5 — Additional file 5: Table S4. Expression of differentially expressed miRNAs in wheat crown tissues. [file 12864_2021_8048_MOESM5_ESM.xlsx]

## Sheet: DEMs
Table S4. Expression of differentially expressed miRNAs in wheat crown tissues
miRNA	Crown_1 (RPM)	Crown_2 (RPM)	Crown_3 (RPM)	Crown_4 (RPM)
miR1023a-3p	169.4	506.2	576.7	0
miR1131	197.1	132.4	361.3	142.6
miR1135	39.5	43.6	200.9	37.5
miR1136	190.8	236.7	197.1	98.7
miR1436	162	206.3	391.3	78
miR156a-5p	294	640	226.5	74.2
miR159a.1	21980.1	21378.4	45173	14340.2
miR160a-5p	689.9	222.8	1499	1108.9
miR164a	2673.4	2353.8	1420.9	622.7
miR165a-3p	2739.1	2394.1	1465.5	644.1
miR167a	2248.6	2945.5	1053.3	286.1
miR168a-5p	36517.2	32038.5	12526.9	13669.6
miR169g	229.1	295.9	41.2	90.1
miR171a-3p	3606.1	3043.5	2000.8	1155.6
miR171b	4056	3621.1	1721.8	1658.6
miR172a-5p	29.3	23	109.2	492.1
miR2111a-3p	0	0	0	568.5
miR2118c	11.9	13.9	0	69.5
miR2199	167.9	67.1	67.8	66.6
miR2658	180.4	172.6	86.2	37
miR2876-5p	199.9	136	54.1	13.1
miR319b-3p	451.4	114.5	1049.7	4558.3
miR390a-5p	198.2	196.2	250.9	67.3
miR393-5p	287.6	282.2	352.5	149.2
miR394a	43.1	7.9	79.5	201
miR396b-5p	2094.3	1734.1	653.8	769.2
miR397a	30.7	35.2	7.5	15.7
miR398a-3p	76.3	91.7	3.7	6.1
miR399b	97.1181	95.2593	33.6705	39.9984
miR444b.1	1211	1107.2	492.8	407.1
miR5048-5p	5891.1	8765.7	3809	1873.7
miR5049d	125.7	195.5	164.9	94.3
miR5062a	4095.8	4682.5	1887.2	1673.6
miR5064	224.4	177.7	93.2	45.6
miR5070-3p	32.8	47.3	26.3	5
miR5071	256.3	210.5	99.6	99.9
miR5072	113.1	83.3	28.2	18.5
miR5073	50.6	59.7	18.3	1.6
miR5174a	225.9	317	237	149
miR5200a-3p	437.5	547.4	16.4	79.6
miR528-5p	5.1	24.6	5.3	4.1
miR5303c	181	120.5	40.6	0
miR530-3p	69.5	13.7	17.9	7.8
miR5337a	87.6	100.1	67.2	37
miR5638a	417	520.6	275	193.9
miR5813	51.4	30.5	27.3	17.5
miR6201	7.8	8.7	15.4	31.1
miR6201-3p	4.8	4.7	13.1	22.2
miR6224a-5p	201.1	242.7	196.4	2.8
miR6249a	0	0	111.8	1303
miR6300	123.3	157.4	37.1	34.5
miR7757-5p	7455.9	5976.9	2804.9	3139.8
miR7767-5p	121.5	67.9	0	0
miR7783-3p	0	2.4	44.4	46
miR8135	0	760.8	0	0
miR8175	224.5	139	108.4	64.3
miR827	89.9	56.8	40.5	12.5
miR894	234.3	67	38.1	24.6
miR9652-5p	2263.7	2688.1	1419.7	166.6
miR9653a-3p	17.9	8.6	27.3	98.3
miR9662a-3p	6522.1	4329.7	3200.6	1834.8
miR9663-5p	134.6	184.2	92.8	14.2
miR9669-5p	450.2	889.1	350.3	119.2
miR9672b	496.7	287.9	493.5	4929
miR9673-5p	67.5	64.3	18.6	12.8
miR9674b-3p	3336.4	2371.9	1444.8	541
miR9674b-5p	5522.4	4811.3	2997.5	820.7
miR9675-3p	441.1	569.6	75.9	28.4
miR9676-5p	55.1	42.6	35.9	134.9
miR9772	1606.4	1246.5	720	335.4
miR9773	4852.4	4477.2	959.9	200.1
miR9778	602.6	705	44.3	60.3
miR9863a-3p	545.9	657.2	518	290.6
wheat_miR1255	17.12	24.35	9.5	3.85
wheat_miR1153	13.61	10.03	10.83	6.01
wheat_miR1202	1473.2	1508.27	963.52	571.18
wheat_miR127	0	0	47.56	22.55
wheat_miR1304	10.57	13.98	5.03	2.5
wheat_miR1327	68.14	90.49	82.42	26.73
wheat_miR1356	36.08	38.08	25.13	15.91
wheat_miR1372	16.15	9.64	7.95	0.72
wheat_miR1419	12.41	12.81	2.42	3.12
wheat_miR1559	17.67	15.54	12.75	3.08
wheat_miR1818	52.78	74.8	115.08	32.88
wheat_miR1875	11.67	12.22	8.31	5.72
wheat_miR2079	27.64	34.24	6.99	3.85
wheat_miR259-5p	5.86	5.84	0.73	0.58
wheat_miR30	23.53	21.77	8.22	5.05
wheat_miR390	181.73	270.34	118.6	74.32
wheat_miR450	18.96	38.62	9	4.09
wheat_miR523	44.94	43.15	38.88	139.99
wheat_miR810	17.07	7.65	5.62	3.7
