# Supplementary material for: Temporal expression study of miRNAs in the crown tissues of winter wheat grown under natural growth conditions
Source: BMC Genomics. 2021 Nov 4;22(Suppl 3):793. doi: 10.1186/s12864-021-08048-5 (PMC8567549; doi:10.1186/s12864-021-08048-5)
Supplement: Supplementary file 8 — Additional file 8: Table S5. Sequence of primers used in this study. [file 12864_2021_8048_MOESM8_ESM.xlsx]

## Sheet: Sheet1
Table S5. Sequence of primers used in this study
Primers used for target validation
Target gene	miRNA	REV1 (5'-3')	REV2 (5'-3')
TRIAE_CS42_6DS_TGACv1_543340_AA1738640.3	wheat_miR1356	TGTTGTGCCGTACTGTTACC	TCTCCATCACCATGACTGCAG
TRIAE_CS42_6BS_TGACv1_514840_AA1664920.1	wheat_miR1356	TGGTGCAGCTTCCTTATGAGG	TCCAAGCTGTAAGTGAGCATTG
TRIAE_CS42_6BS_TGACv1_516613_AA1675760.1	wheat_miR1356	TTGTGAGGGCATATGTACTTCTC	AGCGATTCCTTAGTCCTTGTC
TRIAE_CS42_6DS_TGACv1_543352_AA1738780.2	wheat_miR1356	TGATCTCACACTCTCCTAGTTCC	AGTCTTCAGCGAGTTGTGGTG
TRIAE_CS42_5DS_TGACv1_458236_AA1492830.1	miR9662a-3p	TCAAGTCACGATCTAGCAGTCC	TCAGCAGACGTGGATACTTG
TRIAE_CS42_6BS_TGACv1_513268_AA1636720.1	miR9662a-3p	ATGAGCAATGTATGTCGGTTC	ACCTCACAGATCAGGAACTCTG
TRIAE_CS42_6BS_TGACv1_513312_AA1637980.1	miR9772	AGACATCCATAGAAGCACCAC	TGCAATCGGTCTTCATCTTCC
TRIAE_CS42_6BS_TGACv1_518580_AA1677490.1	miR9772	AGCAACACCATCACAATCAGTC	ATCCATATTCCCAGCAAGCTTC
TRIAE_CS42_6BS_TGACv1_513439_AA1641610.4	miR9674b-5p	AGCCACTGAGAAGTGCTGCATAC	TGGATCATGCACCTGTAAACAG
TRIAE_CS42_6AS_TGACv1_485261_AA1541860.2	miR7757-5p	TCGAACTTGTGACATGCTAGTATC	TGCACATTTGCTGACGATCAGATC
TRIAE_CS42_3B_TGACv1_224755_AA0801120.1	miR9676-5p	ATCATCGTCTCCATGCAAGAG	TCGTCCCTGAGCTCTCCATC
TRIAE_CS42_2DS_TGACv1_179410_AA0606910.1	wheat_miR259-5p	TCTATCTTCAACTCGTGCTTCC	ACACAAACCACGCACACATTC
TRIAE_CS42_6AS_TGACv1_485227_AA1540680.1	miR5048-5p	TCTCATGTAGCTTGGAAGTGATG	AGATAGCTCAGGTGGTGTCTAG
TRIAE_CS42_4DS_TGACv1_361398_AA1167080.1	wheat_miR652-3p	TCTCGTGGAAGTGGAGCTCAC	ACAAGCAGCTCTCCTCAGTC
primers used for miRNA expression validation
miRNA	Primer sequence（5'-3'）
miR156a-5p	CGGTGACAGAAGAGAGTGAGCACA
miR167a	TGAAGCTGCCAGCATGATCTGA
miR172a-5p	CGCAGCACCACCAAGATTCACA
miR319b-3p	TTGGACTGAAGGGTGCTCCCT
miR394a	CGTTGGCATTCTGTCCACCTCC
miR530-3p	AGGTGCAGTGGCATATGCAAC
miR5200a-3p	GCTGTAGATACTCCCTAAGGCTT
miR9672b	GCGTACCACGACTGTCATTAAGCA
miR9675-3p	CGGCTTTATGATCACTCTCGTTTTG
miR9778	TGCATCATCTCGAACTCGTCG
wheat_miR30	CGCGCATTTTCCTATAGACTTGGTC
wheat_miR1372	TTTCCGGTTCCACCTCGGCC
